# Supplementary material for: Flow Rate and Water Depth Alters Biomass Production and Phytoremediation Capacity of Lemna minor
Source: Plants (Basel). 2022 Aug 21;11(16):2170. doi: 10.3390/plants11162170 (PMC9416032; doi:10.3390/plants11162170)
Supplement: Supplementary file 1 [file plants-11-02170-s001.zip]

Archive with 2 entries (2 files):
- Sup Mat_Table S1_Coughlan et al..pdf
- Sup Mat_Table S2_Coughlan et al..pdf
